# Supplementary material for: Elucidation of Teicoplanin Interactions with Drug Targets Related to COVID-19
Source: Antibiotics (Basel). 2021 Jul 15;10(7):856. doi: 10.3390/antibiotics10070856 (PMC8300629; doi:10.3390/antibiotics10070856)
Supplement: Supplementary file 1 [file antibiotics-10-00856-s001.zip]

Archive with 1 entries (1 files):
- antibiotics-1164502-supplementary.pdf
